# Supplementary material for: Farming for Pharming: Novel Hydroponic Process in Contained Environment for Efficient Pharma-Grade Production of Saffron
Source: Molecules. 2022 Dec 16;27(24):8972. doi: 10.3390/molecules27248972 (PMC9784412; doi:10.3390/molecules27248972)
Supplement: Supplementary file 1 [file molecules-27-08972-s001.zip]

Archive with 1 entries (1 files):
- molecules-1986524-supplementary.pdf
